# Supplementary material for: Non-Targeted Metabolomics Combined with Chemometrics by UHPLC–Orbitrap–HRMS and Antioxidant Activity of Atractylodes chinensis (DC.) Koidez. from Eight Origins
Source: Metabolites. 2023 Jul 27;13(8):888. doi: 10.3390/metabo13080888 (PMC10456645; doi:10.3390/metabo13080888)
Supplement: Supplementary file 1 [file metabolites-13-00888-s001.zip]

Archive with 1 entries (1 files):
- metabolites-2453087-supplementary.pdf
